# Supplementary material for: ITS Metabarcoding Reveals the Effects of Oregano Essential Oil on Fusarium oxysporum and Other Fungal Species in Soil Samples
Source: Plants (Basel). 2022 Dec 22;12(1):62. doi: 10.3390/plants12010062 (PMC9824880; doi:10.3390/plants12010062)
Supplement: Supplementary file 1 [file plants-12-00062-s001.zip]

Archive with 1 entries (1 files):
- plants-2087223-supplementary.pdf
